# Supplementary material for: B-cell receptor profiling before and after IVIG monotherapy in newly diagnosed idiopathic inflammatory myopathies
Source: Rheumatology (Oxford). 2022 Nov 2;62(7):2585–93. doi: 10.1093/rheumatology/keac602 (PMC10321087; doi:10.1093/rheumatology/keac602)
Supplement: keac602_Supplementary_Data [file keac602_supplementary_data.zip]

Archive with 3 entries (2 files):
- keac602_Supplementary_Data/
- keac602_Supplementary_Data/rhe-22-0791-File002.docx
- keac602_Supplementary_Data/rhe-22-0791-File003.docx
